# Supplementary material for: A Novel Hepacivirus in Wild Rodents from South America
Source: Viruses. 2019 Mar 24;11(3):297. doi: 10.3390/v11030297 (PMC6466192; doi:10.3390/v11030297)
Supplement: Supplementary file 1 [file viruses-11-00297-s001.zip]

Archive with 12 entries (9 files):
- Supplementary/
- Supplementary/.DS_Store
- __MACOSX/
- __MACOSX/Supplementary/
- __MACOSX/Supplementary/._.DS_Store
- Supplementary/Figure S1.png
- __MACOSX/Supplementary/._Figure S1.png
- Supplementary/Figure S2.png
- __MACOSX/Supplementary/._Figure S2.png
- Supplementary/Table S1.docx
- __MACOSX/Supplementary/._Table S1.docx
- __MACOSX/._Supplementary
